# Supplementary material for: Epithelial-to-Mesenchymal Transition Mediates Resistance to Maintenance Therapy with Vinflunine in Advanced Urothelial Cell Carcinoma
Source: Cancers (Basel). 2021 Dec 12;13(24):6235. doi: 10.3390/cancers13246235 (PMC8699401; doi:10.3390/cancers13246235)
Supplement: Supplementary file 1 [file cancers-13-06235-s001.zip]

Archive with 1 entries (1 files):
- cancers-1469087-supplementary.pdf
